# Supplementary material for: 3D quasi-skyrmions in thick cylindrical and dome-shape soft nanodots
Source: Sci Rep. 2022 Mar 2;12:3426. doi: 10.1038/s41598-022-07407-w (PMC8891340; doi:10.1038/s41598-022-07407-w)
Supplement: Supplementary file 2 — Supplementary Information 2. [file 41598_2022_7407_MOESM2_ESM.zip]

Archive with 5 entries (5 files):
- i-Skyrmion.avi
- iv-vortex.avi
- v-in-plane.avi
- ii-flower-like.avi
- iii-BlochPoint.avi
